# Supplementary material for: Imaging of Peritoneal Metastases in Ovarian Cancer Using MDCT, MRI, and FDG PET/CT: A Systematic Review and Meta-Analysis
Source: Cancers (Basel). 2024 Apr 11;16(8):1467. doi: 10.3390/cancers16081467 (PMC11048266; doi:10.3390/cancers16081467)
Supplement: Supplementary file 1 [file cancers-16-01467-s001.zip]

Archive with 1 entries (1 files):
- cancers-2887393-supplementary.pdf
